# Supplementary material for: The Benefit Finding Questionnaire (BFQ): Scale Development, Validation, and Its Psychometric Properties Among People with Mental Illness
Source: Healthcare (Basel). 2020 Aug 26;8(3):303. doi: 10.3390/healthcare8030303 (PMC7551197; doi:10.3390/healthcare8030303)
Supplement: Supplementary file 1 [file healthcare-08-00303-s001.zip]

Archive with 2 entries (2 files):
- Appendix A-English.pdf
- Appendix B-Japanese.pdf
